# Supplementary material for: Evaluating community pharmacists’ practices in managing insomnia in Saudi Arabia: a cross-sectional study using simulated patient visits
Source: Front Public Health. 2026 Jun 16;14:1792148. doi: 10.3389/fpubh.2026.1792148 (PMC13326896; doi:10.3389/fpubh.2026.1792148)
Supplement: Supplementary Table 1 — Detailed Pearson correlation analysis of pharmacist consultation quality indicators. [file Supplementary_file_1.XLSX]

## Sheet: Form Responses 1
1. The region in which the pharmacy is located	2. The pharmacy is located in	3. Type of pharmacy	4. Time of Visit	5. Day of Visit	6. Dispensary Load (Number of customers at the time of visit)	1. Estimated Age of the Pharmacist:	2. Gender of the Pharmacist	3. Nationality of the Pharmacist (if k2wn):	1. What was the duration of the interaction? (Start your mobile timer when the pharmacist begins the conversation, and stop it when the interaction ends.) _______ minutes Put numbers only (e.g., 0.5, 1, 1.5, 2, 2.5,3 ... etc.).	2. Did the pharmacist ask about the pattern of sleep difficulty?	3. Did the pharmacist ask about the duration of the sleep problem?	4. Did the pharmacist ask if there were any triggers for the sleep problem (including medical, psychological, lifestyle and behavioral, environmental, and changes in usual routine)?	5. Did the pharmacist ask about other symptoms accompanying your sleeplessness?	6. Did the pharmacist ask about any actions you have already taken (if any)?	7. Did the pharmacist ask about the presence of any chronic health problems?	1. What action did the pharmacist take? (Select all that apply.)	2. If a product was provided, provide the name and the strength of the product.	3. What information did the pharmacist provide about the product? (Select all that apply.)	4. If 2n-pharmacological advice was given, which of the following topics were addressed? (Select all that apply.)	1. Did the pharmacist introduce himself/herself?	2. Did the pharmacist have a professional appearance (e.g., lab coat, name badge)?	3. Was your privacy ensured during the consultation?	4. Did the pharmacist explain the reason for asking questions?	5. Did the pharmacist avoid using inappropriate language (e.g., medical jargon or overly technical terms)?	6. Did the pharmacist ask if you needed any additional information or had any questions?	7. Did the pharmacist consider your preferences (e.g., medication choice, 29 form)?	8. Did the pharmacist check your understanding of the recommendations ?	9. Did the pharmacist offer a way to follow up (e.g., provide a phone number or invite you to return to the pharmacy)?	10. Did the pharmacist tell you when you should visit a doctor?	Add any further comments or observations
1	2	1	2	1	1	1	1	2	1	2	2	2	2	2	2	1	1	22	.	2	1	1	2	1	2	2	2	2	2
1	2	2	2	1	2	1	1	2	2	2	2	2	2	2	2	1	2	20	.	2	2	2	2	1	2	1	2	2	2
1	2	2	2	1	2	1	1	2	1.5	2	2	2	2	2	2	1	1	12	Reducing caffeine intake, especially in the evening, Creating a comfortable sleep environment (dark, quiet, cool)	2	1	2	2	1	2	2	2	2	2
1	2	1	2	1	3	2	1	2	1.5	2	2	2	2	2	2	1	1	21	.	2	1	2	2	1	2	1	2	2	2
1	2	1	2	1	4	2	1	2	2.5	2	2	2	2	2	2	1	1	5	.	2	1	2	2	1	2	1	2	2	2
1	2	1	2	1	1	1	1	2	3.5	2	1	2	2	2	2	1	1	5	.	2	1	2	2	1	2	1	2	2	2
1	2	2	2	1	2	2	1	2	3.5	1	1	1	2	1	2	1	1	5	.	2	2	2	2	1	2	1	1	2	2
2	3	3	2	1	1	3	1	2	1	1	1	1	1	2	2	1	8	1	Reducing caffeine intake, especially in the evening	2	1	1	1	1	1	1	1	1	2
1	2	1	2	1	1	2	1	2	3.5	1	1	1	2	2	2	1	1	5	.	2	1	2	2	1	2	2	1	2	2
1	2	1	2	1	3	2	1	2	2.5	2	1	2	2	2	2	1	1	5	.	2	1	2	2	1	2	2	1	2	2
1	2	1	2	1	1	1	1	2	2.5	2	2	2	2	2	2	1	1	8	.	2	1	2	2	1	2	2	2	2	2
1	2	1	2	1	1	2	1	2	2	2	2	2	2	2	2	1	3	5	.	2	1	2	2	1	2	1	2	2	2
1	2	1	2	1	1	1	1	1	2.5	2	2	1	2	2	1	1	1	5	.	2	1	2	2	1	2	2	2	2	2
1	2	1	2	1	3	2	1	2	2	1	2	2	2	2	2	1	1	5	Reducing caffeine intake, especially in the evening	2	1	2	2	1	2	1	2	2	2
1	2	1	2	1	2	2	1	2	1.5	1	2	2	2	2	2	1	1	5	.	2	1	2	2	1	2	2	2	2	2
2	3	1	2	1	2	2	1	2	1	2	2	1	1	2	2	1	1	15	Reducing caffeine intake, especially in the evening	2	1	2	2	1	1	2	1	2	2
2	3	2	2	1	3	3	1	1	1.5	1	1	1	2	1	1	1	2	16	Creating a comfortable sleep environment (dark, quiet, cool)	1	1	2	2	1	1	2	1	2	2
2	3	3	2	1	1	2	1	2	2	1	1	1	2	1	1	1	1	12	Reducing caffeine intake, especially in the evening, Avoiding heavy meals before bedtime	1	2	1	1	1	1	1	1	2	2
2	3	3	2	1	1	2	1	2	1.5	1	1	1	2	2	2	1	1	15	Reducing caffeine intake, especially in the evening, Avoiding heavy meals before bedtime	2	1	1	2	1	1	1	1	2	2
2	3	3	2	1	2	1	1	2	1.5	1	1	1	2	1	2	1	8	7	Reducing caffeine intake, especially in the evening, Establishing a regular sleep schedule	2	1	1	1	1	1	1	1	1	2
2	2	3	2	1	1	2	1	2	2	1	1	1	1	1	2	1	8	13	Avoiding heavy meals before bedtime, Going to bed only when sleepy	1	1	1	1	1	1	2	1	1	1
2	2	2	2	1	1	2	1	2	2	1	1	1	2	2	2	1	1	7	Establishing a regular sleep schedule, Creating a comfortable sleep environment (dark, quiet, cool)	1	1	1	1	1	2	1	1	2	2
2	2	3	3	1	2	3	1	1	1.5	1	1	1	2	2	1	1, 2	1	12	Going to bed only when sleepy, Avoiding naps late in the day, Using relaxation techniques (e.g., deep breathing, meditation, progressive muscle relaxation)	2	1	2	2	1	1	1	2	2	1
2	2	2	3	1	1	1	1	2	2	1	1	1	1	2	1	1, 2	1	6	Establishing a regular sleep schedule, Avoiding naps late in the day	2	1	1	1	1	2	1	1	2	2
2	2	2	3	1	2	2	1	1	1	1	1	1	2	2	2	1	8	13	Limiting screen time before bed, Going to bed only when sleepy	1	1	2	2	1	2	2	1	2	2
2	2	2	3	1	1	3	1	2	1.5	1	1	1	2	1	1	1	1	12	Reducing caffeine intake, especially in the evening	2	1	1	1	1	2	1	1	2	2
2	2	1	3	1	1	3	1	2	1.5	1	1	1	1	2	2	1	1	12	Limiting screen time before bed	1	1	1	1	1	2	2	1	2	1
2	3	3	3	1	1	3	1	2	1.5	1	1	1	2	2	2	1, 2	1	5	Establishing a regular sleep schedule	1	1	1	1	1	1	2	1	2	1
2	2	1	3	1	2	1	2	1	1.5	1	1	1	1	2	2	1	8	13	Creating a comfortable sleep environment (dark, quiet, cool), Using relaxation techniques (e.g., deep breathing, meditation, progressive muscle relaxation)	1	1	1	2	1	1	2	1	2	1
2	2	1	3	1	2	1	2	1	1.5	1	1	1	2	2	2	1	1	18	Limiting screen time before bed, Reducing caffeine intake, especially in the evening	1	1	2	1	1	2	2	1	2	2
2	2	2	3	1	1	3	1	2	1.5	1	2	1	1	1	1	1	1	12	Establishing a regular sleep schedule, Going to bed only when sleepy	2	1	1	2	1	2	1	1	2	2
2	2	2	3	1	1	2	1	2	1	1	1	1	2	2	2	1	1	12	Limiting screen time before bed, Creating a comfortable sleep environment (dark, quiet, cool)	2	1	1	2	1	2	2	2	2	1
2	2	2	3	1	2	1	1	2	1.5	1	1	2	2	2	1	1	1	12	Limiting screen time before bed	2	1	2	1	1	2	2	2	2	2
2	2	2	3	1	1	1	1	1	1.5	1	1	1	1	2	2	1	1	12	Reducing caffeine intake, especially in the evening, Avoiding naps late in the day	1	1	1	1	1	2	1	1	2	2
2	1	2	1	1	1	3	1	2	1.5	1	2	1	1	2	2	1	1	26	Reducing caffeine intake, especially in the evening	1	1	1	2	1	2	2	1	2	2
2	1	2	1	1	2	1	2	1	1.5	2	2	1	1	1	2	1	1	26	Reducing caffeine intake, especially in the evening	1	1	2	1	1	2	2	2	2	2
2	1	2	1	1	3	3	1	2	1	1	1	2	2	2	2	1	8	26	Limiting screen time before bed	2	1	2	1	1	2	2	1	2	2
2	1	2	1	1	2	1	1	1	1.5	1	1	2	2	1	1	1	1	26	Limiting screen time before bed	1	2	1	2	1	2	2	1	2	2
2	1	2	1	1	1	3	1	2	1.5	1	1	1	1	1	2	1	8	23	Reducing caffeine intake, especially in the evening	1	2	1	1	2	1	2	1	2	2	He gave me advice about reading on Ashwagandha and stress while leaving
2	1	2	1	1	2	2	2	2	1.5	1	2	1	1	2	2	1	1	26	Avoiding naps late in the day	1	1	1	2	1	2	2	1	2	2
2	1	2	1	1	2	2	1	1	2	2	1	1	1	2	1	1	8	16	Reducing caffeine intake, especially in the evening	2	1	2	1	1	1	1	2	2	2
2	1	2	1	1	2	2	1	2	1.5	2	2	1	2	1	2	1, 2	8	27	Reducing caffeine intake, especially in the evening	1	1	1	2	1	1	2	1	2	2
2	1	2	1	1	3	1	1	1	1.5	1	2	2	1	2	2	1, 2	1	26	Avoiding heavy meals before bedtime	2	1	2	2	1	2	2	1	2	2
2	1	2	1	1	4	3	2	2	1.5	1	1	1	2	2	2	1	1	26	Reducing caffeine intake, especially in the evening	1	2	2	2	1	2	2	1	2	2
2	1	1	1	1	3	2	1	1	2	1	1	1	1	2	1	1	1	26	Reducing caffeine intake, especially in the evening	1	1	2	1	2	2	1	2	1	1
2	1	1	1	1	2	2	2	1	1.5	2	1	1	2	2	2	1	1	26	Going to bed only when sleepy	1	1	1	2	2	2	2	1	2	2	While leaving the pharmacist advised by Ashwagandha
2	1	1	1	1	2	3	1	2	2	1	1	1	1	2	2	1	1	15	Reducing caffeine intake, especially in the evening	2	1	1	1	1	1	1	1	2	2
2	1	1	1	1	2	1	2	2	2	1	2	1	1	1	1	1	1	15	Going to bed only when sleepy	1	1	2	2	1	1	1	2	2	2
2	1	1	1	1	2	1	1	2	2	2	1	1	1	1	1	1	1	12	Reducing caffeine intake, especially in the evening	1	1	2	1	1	1	1	1	2	2
2	1	1	1	1	3	2	1	2	1.5	2	1	1	1	2	1	1	1	26	Reducing caffeine intake, especially in the evening	2	1	1	2	1	2	2	2	2	2
2	1	1	1	1	1	2	2	1	1.5	1	1	2	2	2	1	1	1	26	Establishing a regular sleep schedule	1	2	1	2	2	2	2	2	2	2
2	1	1	1	1	2	2	2	1	1.5	1	1	1	2	2	1	1	1	26	Creating a comfortable sleep environment (dark, quiet, cool)	1	1	2	2	1	2	2	2	2	2
2	1	1	1	1	3	1	1	1	2	1	1	1	2	1	1	1	4	13	Reducing caffeine intake, especially in the evening	1	1	1	1	1	2	1	1	2	2	The pharmacist said it is recommended to take 2-3 tablets in single dose
2	1	1	1	1	1	1	1	1	2	1	1	1	1	1	1	1	4	26	Reducing caffeine intake, especially in the evening, Establishing a regular sleep schedule, Creating a comfortable sleep environment (dark, quiet, cool)	2	1	1	1	1	2	1	1	2	2
2	1	1	1	1	1	2	1	2	1.5	1	1	1	2	2	2	1	4	13	Going to bed only when sleepy	2	1	1	1	1	2	2	1	2	1
2	1	1	1	1	1	2	1	2	1	1	1	2	2	2	2	1	4	27	Reducing caffeine intake, especially in the evening	2	1	1	2	1	2	2	2	2	2
2	1	3	1	1	1	2	1	2	1.5	1	1	1	2	2	1	1	1	15	Avoiding heavy meals before bedtime	2	2	1	1	1	2	2	1	2	2
2	1	3	1	1	2	2	1	2	1	1	1	1	2	1	2	1	4	25	Reducing caffeine intake, especially in the evening	2	1	1	1	1	2	2	1	2	2
2	1	3	1	1	1	2	1	2	2.5	1	1	1	1	1	1	1	4	13	Limiting screen time before bed, Reducing caffeine intake, especially in the evening	2	1	1	1	1	1	1	1	1	1	The pharmacist said it is recommended to take 2-3 tablets in single dose
2	1	3	1	1	1	3	1	2	2.5	1	1	1	1	1	2	1	4	13	Reducing caffeine intake, especially in the evening, Creating a comfortable sleep environment (dark, quiet, cool)	2	1	1	1	1	1	2	1	2	1
2	1	3	1	1	2	3	1	2	1.5	1	1	1	2	1	2	1	4	25	Reducing caffeine intake, especially in the evening, Avoiding heavy meals before bedtime	2	1	2	1	1	2	2	2	2	2
2	1	3	1	1	4	2	1	2	0.5	2	2	1	2	2	2	1	1	26	Reducing caffeine intake, especially in the evening	2	2	2	1	2	2	2	2	2	2
2	1	3	1	1	1	2	1	2	1	1	1	1	2	2	2	1	8	16	Reducing caffeine intake, especially in the evening	2	1	1	1	1	2	2	1	2	2
2	1	3	1	1	1	2	1	2	1.5	1	1	1	2	2	2	1	1	18	Reducing caffeine intake, especially in the evening	2	1	2	1	1	2	2	2	2	2
2	1	3	1	1	1	2	1	2	1	1	1	2	2	2	1	1	1	15	Limiting screen time before bed, Reducing caffeine intake, especially in the evening	2	1	2	1	1	2	2	1	2	1
2	1	3	1	1	2	2	1	2	1.5	1	1	1	2	1	2	1	1	8	Reducing caffeine intake, especially in the evening	1	1	1	2	1	2	2	1	2	2
3	1	1	2	1	4	1	1	1	4	1	1	2	2	1	2	1	17	24	2 advices were provided	2	1	2	2	1	2	2	2	2	1	After telling the pharmacist that I tried Dream Deep and It didn't work, he provided me a melatonin 5mg tabs. Then St. Johns wart 1000mg tabs
2	2	1	2	1	1	1	1	1	1.5	1	1	1	2	2	1	1	8	13	Reducing caffeine intake, especially in the evening	2	1	1	2	1	2	2	1	2	2
2	2	1	2	1	3	3	1	2	1	2	1	2	2	2	2	1	1	28	Reducing caffeine intake, especially in the evening	2	1	1	2	1	2	2	1	2	2
2	2	1	2	1	4	1	1	1	1	2	2	1	2	2	2	1	8	27	Reducing caffeine intake, especially in the evening	2	1	2	1	1	2	2	2	2	2
2	2	1	2	1	2	3	1	2	1.5	1	1	1	2	1	2	1	1	26	Reducing caffeine intake, especially in the evening	2	1	1	2	1	2	2	1	2	2
2	2	1	2	1	1	1	2	1	2	1	2	1	1	2	1	1, 2	0	13	Establishing a regular sleep schedule	2	1	1	2	1	1	2	1	2	2
2	2	1	2	1	1	3	1	2	2.5	1	1	1	1	1	1	1	1	15	Reducing caffeine intake, especially in the evening	1	1	1	2	1	1	2	1	1	2
2	2	2	2	1	4	1	1	2	1.5	1	2	1	2	1	1	1	8	27	Establishing a regular sleep schedule	2	2	2	2	1	2	2	1	2	2
2	2	2	2	1	1	3	1	2	2	1	1	1	1	1	1	1	8	23	Reducing caffeine intake, especially in the evening, Establishing a regular sleep schedule	2	2	1	2	1	2	2	1	2	2
2	2	2	2	1	1	3	1	2	2	1	1	1	1	1	2	1	1	26	Reducing caffeine intake, especially in the evening	2	1	1	1	1	2	1	1	2	2
2	2	2	2	1	2	3	1	2	1.5	2	1	1	2	1	2	1	4	25	Establishing a regular sleep schedule	2	1	2	2	1	2	2	1	2	2
2	2	2	2	1	2	2	1	2	1.5	2	1	1	2	1	2	1	8	23	Reducing caffeine intake, especially in the evening	2	1	1	1	1	2	2	1	2	2
2	2	2	2	2	4	2	1	2	1	1	2	1	2	2	2	1	8	27	Reducing caffeine intake, especially in the evening	2	2	2	1	1	2	2	1	2	2
2	2	2	2	2	1	2	1	2	2	1	2	1	1	1	2	1	8	23	Reducing caffeine intake, especially in the evening	2	1	1	2	1	1	2	1	2	2
2	2	2	2	2	1	2	1	2	2.5	1	1	1	1	1	1	1	4	25	Avoiding naps late in the day	1	1	1	1	1	2	2	1	2	2	The pharmacist advised more than once to use 2-3 tablets in single dose.
2	2	2	2	2	1	2	1	2	2.5	1	1	1	2	1	2	1	0	25	Reducing caffeine intake, especially in the evening	1	1	1	1	1	2	2	1	2	2
2	2	3	2	2	1	2	1	2	2	1	1	1	1	1	2	1	1	26	Reducing caffeine intake, especially in the evening	2	1	1	2	1	1	2	1	2	2
2	2	3	2	2	3	2	1	2	1.5	1	1	1	2	1	1	1	1	26	Reducing caffeine intake, especially in the evening	2	1	2	1	1	1	2	1	2	2
2	2	3	2	2	1	3	1	2	2	1	1	1	1	2	1	1	1	26	Reducing caffeine intake, especially in the evening	2	2	1	2	1	2	2	1	2	2
2	2	3	2	2	1	2	1	2	2.5	1	1	1	1	1	1	1, 2	1	26	Reducing caffeine intake, especially in the evening, Creating a comfortable sleep environment (dark, quiet, cool)	1	1	1	2	1	1	2	1	2	2
2	2	1	2	2	4	2	1	2	1.5	1	1	2	2	1	2	1	1	26	Reducing caffeine intake, especially in the evening	1	1	2	1	1	2	2	1	2	2
1	2	1	2	1	1	2	1	2	1.5	2	2	2	2	1	2	1	1	9	.	2	1	2	2	1	2	2	2	2	2
1	2	1	2	1	2	2	1	2	2	1	2	1	2	2	2	1	1	5	.	2	1	2	2	1	2	2	2	2	2
2	1	1	3	2	1	1	2	1	2	1	1	1	2	2	2	1	8	23	Reducing caffeine intake, especially in the evening	1	1	1	1	1	2	2	1	1	2
2	1	1	3	2	2	3	1	2	1.5	1	2	2	1	2	2	1	8	16	Reducing caffeine intake, especially in the evening	2	1	2	2	1	2	2	1	1	2
2	1	1	3	2	1	1	2	1	22	1	1	1	1	2	2	1, 2	1	19	Reducing caffeine intake, especially in the evening	2	1	1	1	1	1	2	1	2	2
2	1	1	3	2	4	2	1	2	1	2	1	2	1	2	2	1	8	27	Reducing caffeine intake, especially in the evening	2	2	2	2	1	1	2	2	2	2
2	1	1	3	2	1	1	1	2	2	1	1	2	2	1	2	1	3	25	Reducing caffeine intake, especially in the evening	2	1	1	2	1	2	2	1	2	2
2	1	1	3	2	2	3	1	2	1.5	1	2	1	2	1	2	1	8	27	Reducing caffeine intake, especially in the evening	1	2	2	1	1	2	2	1	2	2
2	1	1	3	2	1	1	1	2	2.5	1	1	1	2	2	2	1	1	16	Using relaxation techniques (e.g., deep breathing, meditation, progressive muscle relaxation)	2	1	1	1	1	1	1	1	2	2
2	1	1	3	2	1	2	1	2	2	1	1	1	2	1	2	1	8	27	Reducing caffeine intake, especially in the evening	1	1	1	2	1	1	2	1	2	2
2	1	2	3	2	1	1	1	2	2	1	1	2	1	2	1	1	1	28	Reducing caffeine intake, especially in the evening	2	1	1	2	1	1	2	1	2	2
2	1	2	3	2	1	2	1	1	2	1	1	1	2	2	1	1	1	26	Reducing caffeine intake, especially in the evening, Establishing a regular sleep schedule	2	1	1	2	1	1	2	1	2	2
2	1	2	3	2	4	3	1	2	1	2	2	1	2	1	2	1	8	27	Reducing caffeine intake, especially in the evening	2	1	2	1	1	2	2	2	2	2
2	1	2	3	2	1	2	1	2	2	1	1	1	1	1	2	1	8	27	Reducing caffeine intake, especially in the evening	1	2	1	2	1	2	2	1	2	2	The doctor advised using melatonin as a next step and 2t on a daily basis.
2	1	2	3	2	2	3	1	2	1.5	2	1	1	2	1	2	1	8	25	Avoiding heavy meals before bedtime, Avoiding naps late in the day	2	1	2	2	1	2	2	1	2	2
2	1	2	3	2	1	1	1	2	2	1	1	1	2	2	2	1	8	25	Reducing caffeine intake, especially in the evening	2	1	2	1	1	2	2	1	2	2
2	1	2	3	2	1	2	1	2	2	1	1	1	1	1	2	1	1	26	Reducing caffeine intake, especially in the evening	2	1	1	2	1	2	2	1	2	2
2	1	2	3	2	2	3	1	2	1.5	1	2	1	2	2	2	1	8	16	Reducing caffeine intake, especially in the evening	2	1	2	1	1	2	2	1	2	2
2	1	2	3	2	1	1	1	2	2.5	1	1	1	1	2	1	1	8	23	Reducing caffeine intake, especially in the evening, Establishing a regular sleep schedule, Creating a comfortable sleep environment (dark, quiet, cool)	2	1	1	1	1	1	1	2	2	2
2	1	3	3	2	1	1	1	2	2	1	1	1	2	2	2	1	8	13	Reducing caffeine intake, especially in the evening	2	1	1	1	1	1	1	1	2	2
2	1	3	3	2	1	2	1	2	2	1	1	1	1	1	1	1	8	10	Limiting screen time before bed, Reducing caffeine intake, especially in the evening	2	1	1	2	1	1	2	1	1	1
2	1	3	3	2	1	2	1	2	3	1	1	1	1	1	1	1	8	10	Limiting screen time before bed, Reducing caffeine intake, especially in the evening, Establishing a regular sleep schedule, Avoiding heavy meals before bedtime, Going to bed only when sleepy	2	1	1	2	1	1	1	1	1	1	I was following the instructions in the scenario but the pharmacist did an excellent job in trying to make the conversation active and effective and trying to make a conclusion and give more advice and reaching 190 seconds
2	3	3	1	1	1	2	1	2	1.5	1	1	1	2	1	2	1	1	12	Reducing caffeine intake, especially in the evening, Establishing a regular sleep schedule	2	2	1	1	1	2	2	2	2	2
2	3	3	1	1	2	2	1	2	1	1	1	1	2	2	2	1	1	29	Limiting screen time before bed, Reducing caffeine intake, especially in the evening	2	1	1	2	1	2	2	1	2	2
2	3	2	1	1	1	2	1	2	2	1	1	1	1	2	2	1	1	18	Establishing a regular sleep schedule, Going to bed only when sleepy	2	1	1	2	1	2	2	2	2	2
2	3	2	1	1	2	2	1	2	1	1	2	1	2	2	1	1	1	12	Reducing caffeine intake, especially in the evening	2	1	1	2	1	2	2	1	2	2
2	3	2	1	1	1	2	1	1	1.5	1	1	1	2	2	1	1	1	15	Reducing caffeine intake, especially in the evening, Using relaxation techniques (e.g., deep breathing, meditation, progressive muscle relaxation)	2	1	1	2	1	2	2	2	1	2
2	2	1	1	1	2	2	1	1	2	1	1	1	2	1	1	1	1	12	Reducing caffeine intake, especially in the evening	1	1	1	2	1	2	1	1	2	2
2	2	1	1	1	1	1	2	1	2	1	1	1	2	2	1	1	1	12	Reducing caffeine intake, especially in the evening, Going to bed only when sleepy	1	1	1	2	1	1	2	1	2	2
2	2	1	1	1	2	2	1	2	1.5	1	2	1	2	1	2	1	1	15	Reducing caffeine intake, especially in the evening	1	1	1	2	1	2	2	1	2	2
2	2	2	1	1	1	2	1	2	1	1	2	1	2	2	2	1	1	15	Reducing caffeine intake, especially in the evening	2	1	1	2	1	2	2	2	2	2
2	2	2	1	1	1	2	1	2	1	2	1	1	2	2	1	1	4	25	Reducing caffeine intake, especially in the evening	2	1	1	1	1	2	2	1	2	2	Repeat the single dose advice several times.
2	3	2	3	1	1	2	1	2	1.5	1	2	1	2	1	2	1	1	12	Reducing caffeine intake, especially in the evening	2	1	1	2	1	2	2	1	2	2
2	3	2	2	1	1	1	1	1	1.5	1	1	1	2	1	2	1	1	15	Limiting screen time before bed, Reducing caffeine intake, especially in the evening	2	1	1	2	1	2	2	1	2	2
2	3	2	2	1	2	2	1	2	1.5	1	1	1	2	2	2	1	8	23	Reducing caffeine intake, especially in the evening	2	1	1	2	1	2	2	1	2	2
2	3	3	2	1	1	2	1	2	1.5	1	2	1	2	2	2	1	8	10	Reducing caffeine intake, especially in the evening	2	2	1	2	1	2	2	1	2	2
2	2	2	2	1	2	1	1	2	1.5	1	1	1	2	2	2	1	8	13	Limiting screen time before bed, Reducing caffeine intake, especially in the evening	2	1	1	2	1	2	2	1	1	2	The pharmacist recommended taking ashwagandha later to improve sleep quality.
3	2	1	2	2	4	2	1	2	0.5	2	2	2	2	2	2	1	1	26	2n of them	2	1	2	2	1	2	2	2	2	2	2thing, Just melatonin
3	2	2	2	2	1	3	1	2	2	1	1	2	2	2	2	1	0	15	2n of them	2	1	1	2	1	2	2	1	2	2	.
3	2	3	2	2	1	3	1	2	1	2	2	2	2	2	2	1	5	15	N/A	2	1	1	2	2	2	2	1	2	2
3	2	3	2	2	1	2	1	2	1	2	2	2	2	2	2	1	6	16	N/A	2	1	1	2	1	2	2	2	2	2
3	2	3	2	2	1	2	1	2	1	2	2	2	2	2	2	1	6	16	N/A	2	1	1	2	2	2	2	2	2	2
3	2	1	2	2	3	2	1	2	1	2	2	2	2	1	2	1	1	5	N/A	2	1	2	2	1	2	2	2	2	2
1	2	1	2	1	3	1	1	1	1.5	1	1	2	2	2	2	1	1	30	.	2	1	2	2	1	2	1	2	2	2
1	2	3	2	1	2	1	1	2	3.5	2	1	2	2	1	2	1	5	8	.	2	1	2	2	1	2	2	2	2	2
1	2	1	2	1	2	2	1	2	1	2	2	2	2	2	2	1	1	9	.	2	1	2	2	1	2	2	2	2	2
1	2	3	2	1	1	3	1	2	2.5	1	2	1	2	2	2	1	1	8	.	2	1	2	2	1	2	2	2	2	2
1	2	3	2	1	1	2	1	2	0.5	2	2	2	2	2	2	1	8	27	.	2	1	2	2	1	2	2	2	2	2
1	2	3	2	1	2	3	1	2	1	2	1	2	2	1	1	1	8	13	.	2	1	2	2	1	2	2	2	2	2
1	2	1	2	1	1	1	1	1	1.5	1	1	1	2	2	2	1	1	17	.	2	1	2	2	1	2	1	2	2	2
1	2	3	2	1	2	2	1	2	2	2	2	2	2	2	2	1	1	30	.	2	1	2	2	1	2	2	2	2	2
1	2	3	2	1	1	3	1	2	0.5	2	2	2	2	2	2	2	0	27	.	2	1	2	2	1	2	2	2	2	2	He doesn't even try to help.
1	2	1	2	1	2	1	1	1	2	2	2	2	2	2	2	1	1	31	.	2	1	2	2	1	2	1	2	2	2
1	2	1	3	1	1	2	1	2	1.5	2	2	2	2	2	2	1	1	8	.	2	1	2	2	1	2	2	2	2	2
1	2	3	3	1	1	2	1	2	2.5	1	2	1	2	1	1	1	8	16	.	2	1	2	2	1	2	2	2	2	2
1	2	2	2	2	1	2	1	2	1	1	2	2	2	2	2	1	1	8	.	2	2	2	2	1	2	2	2	2	2
1	2	3	2	2	1	2	1	2	3	1	1	1	2	2	1	1	7	9	.	2	1	2	2	1	2	2	1	2	2
1	2	1	2	2	2	3	1	2	2.5	1	2	2	2	2	2	1	1	8	.	2	1	2	2	1	2	2	1	2	2
1	2	3	2	2	1	2	1	2	1	1	1	1	2	1	2	1	8	25	.	2	1	2	2	1	2	2	2	2	2
1	2	1	2	2	2	2	1	2	2.5	1	1	1	1	2	2	1, 2	3	4	.	2	1	2	2	1	2	2	2	2	2
1	2	2	2	2	1	1	1	2	1	1	2	2	2	2	2	1	1	8	.	2	1	2	2	1	2	2	2	2	2
1	2	3	2	2	1	2	1	2	1	2	2	2	2	2	2	1	1	8	.	2	2	2	2	1	2	2	2	2	2
1	2	2	2	2	2	2	1	2	1	2	2	2	2	2	2	1	1	26	.	2	1	2	2	1	2	2	2	2	2
1	2	1	2	2	2	2	1	2	2.5	1	1	2	2	2	2	1	1	2	.	2	1	2	2	1	2	2	2	2	2
1	2	1	2	2	1	3	1	2	1.5	2	2	2	2	2	2	1	1	8	.	2	1	2	2	1	2	2	2	2	2
1	2	3	2	2	2	1	1	2	1.5	2	1	2	2	1	2	1	1	8	.	2	1	2	2	1	2	2	2	2	2
1	2	3	2	2	1	3	1	2	2	2	2	2	2	2	2	1	1	8	.	2	1	1	2	1	2	2	2	2	2
1	2	3	2	2	1	3	1	2	2	2	2	2	2	2	2	1	1	8	.	2	2	1	2	1	2	1	2	2	2
1	2	1	2	2	1	2	1	2	1.5	2	2	2	2	2	2	1	1	8	.	2	1	2	2	1	2	2	2	2	2
3	2	3	2	1	1	3	1	2	0.5	2	2	2	2	2	2	1	8	16	2n of them	2	1	1	2	1	2	2	2	2	2
1	3	1	2	2	1	2	1	2	2	2	2	2	2	2	2	1	1	8	.	2	1	2	2	1	2	2	2	2	2
1	3	2	2	2	1	1	1	2	1.5	1	2	2	2	2	2	1	1	8	.	2	1	2	2	1	2	2	2	2	2
1	1	1	2	2	1	1	1	2	2.5	1	1	1	2	1	1	1, 2	1	5	Creating a comfortable sleep environment (dark, quiet, cool)	2	1	2	2	1	2	2	2	2	2
1	1	1	2	2	3	2	1	2	1	2	2	2	2	2	2	1	0	22	.	2	1	2	2	1	2	2	2	2	2
1	1	1	2	2	2	1	2	1	3	1	1	2	2	2	2	1	1	15	.	2	1	2	2	1	2	2	2	2	2
1	1	3	2	2	2	1	1	2	3	1	2	2	2	2	2	1	1	5	.	2	1	2	2	1	2	1	2	2	2
1	1	1	2	2	2	2	1	2	1	2	2	2	2	2	2	1	1	15	.	2	1	2	2	1	2	1	2	2	2
1	1	1	2	2	3	1	1	2	5	1	1	1	1	2	2	2	9	12	Reducing caffeine intake, especially in the evening, Creating a comfortable sleep environment (dark, quiet, cool)	2	1	2	2	1	2	2	2	2	2
1	1	1	2	2	1	1	1	2	2	1	1	1	2	2	2	1, 2	10	12	.	2	1	2	2	1	2	2	2	2	2
1	1	3	2	2	2	1	1	2	1.5	2	2	2	2	1	2	1	1	12	.	2	1	2	2	1	2	1	2	2	2
1	1	1	2	2	2	3	1	2	1.5	2	2	2	2	1	2	1	1	15	.	2	1	2	2	1	2	2	2	2	2
3	2	3	2	2	1	2	1	2	1	2	1	2	2	1	2	1	1	15	2n	2	1	1	2	1	2	2	2	2	2
3	2	1	2	2	2	2	1	1	2	1	1	1	2	2	2	2	0	32	Using relaxation techniques (e.g., deep breathing, meditation, progressive muscle relaxation)	1	1	1	2	1	1	2	2	2	2
3	2	1	2	2	1	2	1	2	1	2	1	2	2	2	1	1	1	3	..	2	1	1	2	1	2	2	1	2	2
3	1	3	2	2	1	2	1	2	1	1	1	2	2	2	2	1	1	7	.	2	1	1	2	1	2	2	2	2	2
3	1	3	2	2	1	1	1	2	2	1	2	1	2	2	2	1	1	1	Limiting screen time before bed, Reducing caffeine intake, especially in the evening	2	1	1	2	1	1	2	1	2	2
3	1	1	2	2	1	2	1	1	0.5	2	2	2	2	2	2	1	1	16	.	2	2	1	2	1	2	2	2	2	2
3	1	1	2	2	3	1	1	2	1	2	2	2	2	1	2	1	1	27, 8	.	2	1	2	2	1	2	2	2	2	2
3	1	1	2	2	1	1	1	2	1	2	2	2	2	2	2	1	1	5	.	2	1	1	2	1	2	2	2	2	2
3	1	2	2	2	1	1	1	2	0.5	2	2	2	2	2	2	1	1	16	.	2	2	1	2	2	2	2	2	2	2
3	1	1	2	2	1	1	1	2	0.5	2	2	2	2	2	2	1	1	18	.	2	2	1	2	1	2	2	2	2	2
3	1	1	2	2	2	1	1	2	1	1	2	2	2	2	2	1	5	27, 9	.	2	1	2	2	1	2	2	2	2	2
3	2	1	1	1	1	1	1	2	1	1	2	2	2	1	2	1	8	11	.	2	1	1	2	1	2	2	2	2	2
3	2	1	1	1	2	1	1	2	0.5	2	2	2	2	1	2	1	1	22	.	2	1	1	2	1	2	2	2	2	2
3	2	1	1	1	2	1	2	1	1.5	1	2	1	2	2	2	1	6	27, 9	.	2	1	1	2	1	2	2	1	2	2
3	2	3	1	1	1	3	1	2	0.5	2	2	2	2	2	2	1	8	27	.	2	1	1	2	1	2	2	2	2	2
3	2	1	1	1	1	2	1	2	1	2	2	2	2	2	2	1	1	14	.	2	1	1	2	1	2	2	2	2	2
3	2	1	1	1	2	2	1	1	0.5	2	2	2	2	2	2	1	1	27, 9	.	2	1	1	2	1	2	2	2	2	2
3	1	1	2	1	1	1	2	1	0.5	2	2	2	2	2	2	1	1	27, 9	.	2	1	1	2	1	2	2	2	2	2
1	2	3	2	1	1	1	1	2	2.5	2	2	1	2	2	2	1	1	22	.	2	2	2	2	1	2	2	2	2	2
1	2	3	2	1	2	1	1	2	2	2	2	1	2	2	2	1	1	12	.	2	1	2	2	1	2	2	2	2	2
1	2	1	2	1	1	2	1	2	2	2	2	2	2	2	2	1	1	29, 31	.	2	1	2	2	1	2	2	2	2	2
1	2	1	2	1	2	1	1	2	1	1	2	2	2	2	2	1	1	5	.	2	1	2	2	1	2	2	2	2	2
1	2	1	2	1	2	2	1	2	2.5	1	1	1	2	2	2	1	1	5	.	2	1	2	2	1	2	1	2	2	2
1	2	3	2	1	1	1	1	2	3	1	2	1	2	2	2	1, 2	1	5	Limiting screen time before bed, Creating a comfortable sleep environment (dark, quiet, cool)	2	1	2	2	1	2	2	2	2	2
1	2	1	2	1	2	2	1	2	2.5	1	2	2	2	2	2	1	1	8	.	2	1	2	2	1	2	1	2	2	2
1	2	3	2	1	1	3	1	2	1	2	2	2	2	2	2	1	2	26	.	2	2	2	2	1	2	1	2	2	1
1	2	1	2	1	1	1	1	2	1.5	1	2	2	2	2	2	1	1	20	.	2	1	2	2	1	2	2	2	2	2
1	2	3	2	1	1	2	1	2	2	1	2	1	2	2	2	1, 2	8	13	Establishing a regular sleep schedule, Exercise	2	2	2	2	1	2	2	2	2	2
1	2	3	2	1	1	3	1	2	1	2	2	2	2	2	2	2	2	27	.	2	1	2	2	1	2	1	2	2	2
1	2	1	2	1	2	2	1	2	2	2	2	2	2	2	2	1	1	17	.	2	1	2	2	2	2	2	2	2	2
1	2	3	2	1	1	2	1	2	9	1	2	1	2	2	2	2	11	26	Limiting screen time before bed, Reducing caffeine intake, especially in the evening, Establishing a regular sleep schedule, Creating a comfortable sleep environment (dark, quiet, cool), Avoiding naps late in the day, Exercise	2	1	2	2	2	2	2	1	2	2
1	2	3	2	1	1	2	1	2	2	2	2	2	2	2	2	1	1	29	.	2	1	2	2	1	2	2	2	2	2
1	2	2	3	1	2	1	1	2	1	2	2	2	2	2	2	2	1	26	.	2	1	2	2	1	2	2	2	2	2
1	2	1	3	1	1	2	1	2	1.5	2	2	2	2	2	2	1	1	15	.	2	1	2	2	1	2	2	2	2	2
1	2	1	3	1	2	2	1	2	1.5	2	2	2	2	2	2	1	1	26	.	2	1	2	2	1	2	2	2	2	2
1	1	3	2	1	1	2	1	2	1.5	2	2	2	2	2	2	1, 2	10	5	.	2	1	2	2	1	2	1	2	2	2
1	1	1	2	1	2	2	1	2	2	1	1	1	2	2	2	1	1	5	.	2	1	2	2	1	2	2	2	2	2
1	1	1	2	1	2	2	1	2	1.5	2	2	1	2	1	2	1	1	12	.	2	2	2	2	1	2	2	2	2	2
1	1	1	2	1	1	2	1	2	1	2	2	2	2	2	2	1	1	26	.	2	1	2	2	1	2	2	2	2	2
1	1	1	2	1	1	2	1	2	1.5	2	2	2	2	2	2	1	1	15	.	2	1	2	2	1	2	2	2	2	2
1	1	1	2	1	2	2	1	2	1	2	2	2	2	2	2	1	1	5	.	2	1	2	2	1	2	2	2	2	2
1	1	2	2	1	1	1	1	2	2	1	2	2	2	2	2	1	1	5	.	2	1	2	2	1	2	2	2	2	2
1	1	3	2	1	1	3	1	2	1	2	2	2	2	2	2	1	1	8	.	2	2	2	2	1	2	2	2	2	2
1	1	1	2	1	1	2	1	2	1.5	2	2	2	2	2	2	1	1	5	.	2	2	2	2	1	2	2	2	2	2
1	1	3	2	1	2	3	1	2	1	2	2	2	2	2	2	1	1	27, 9	.	2	2	2	2	1	2	1	2	2	2
1	1	3	2	2	1	1	1	2	2	2	1	2	2	2	2	1	1	26	.	2	1	2	2	1	2	1	2	2	2
1	1	1	2	2	1	2	1	2	2	2	2	1	2	2	1	1	1	5	.	2	1	2	2	1	2	2	2	2	2
1	1	2	2	2	1	1	1	1	1.5	2	2	2	2	2	2	1, 2	8	27	Limiting screen time before bed, Reducing caffeine intake, especially in the evening	2	1	1	2	1	2	1	2	2	2	He gave me Panadol night as an alternative to melatonin because of the price of melatonin.
1	1	1	2	2	2	2	1	2	1.5	2	2	2	2	2	2	2	4	18	.	2	1	2	2	1	2	2	2	2	2
1	1	2	2	2	2	2	1	2	1	2	2	2	2	2	2	1	1	5	.	2	1	2	2	1	2	2	2	2	2
1	1	1	2	2	3	1	1	2	1	2	2	1	2	2	2	1	1	5	.	2	1	2	2	1	2	1	2	2	2
3	1	1	2	1	2	1	1	2	0.5	2	2	2	2	2	2	1	1	18	..	2	1	2	2	1	2	2	2	2	2
3	1	1	2	1	1	2	1	2	1	2	2	2	2	2	2	1	1	27, 9	.	2	1	1	2	1	2	2	2	2	2
3	1	2	2	2	1	1	1	2	1	2	2	2	2	1	2	1	12	16	.	2	1	1	2	1	2	2	2	2	2
3	1	2	2	2	1	2	1	2	1	2	2	2	2	1	2	1	8	16	.	2	2	1	2	1	2	2	2	2	2
3	1	1	2	2	2	1	1	2	0.75	2	2	1	2	2	2	1	1	16	.	2	1	1	2	1	2	2	2	2	2
3	1	1	2	2	1	1	1	2	0.5	2	2	2	2	2	2	1	1	27	.	2	1	1	2	1	2	2	2	2	2
3	1	1	2	2	1	2	1	2	0.5	2	2	2	2	2	2	1, 2	1	27	Marriage	2	1	1	2	1	2	2	2	2	2
3	1	3	2	2	4	1	1	2	1	2	2	2	2	1	2	1	13	16	.	2	1	2	2	1	2	2	2	2	2
3	1	1	2	2	2	1	1	2	1	2	2	1	1	2	2	1	1	27, 9	.	2	1	1	2	1	2	2	2	2	2
3	1	1	2	2	1	1	1	2	0.5	1	2	2	2	1	2	1	1	16	.	2	1	1	2	1	2	2	2	2	2
3	1	1	2	2	2	1	1	1	0.5	2	2	2	2	2	2	1	14	27	.	2	1	2	2	1	2	2	2	2	2
3	1	1	2	2	4	2	1	2	1	2	2	1	2	2	2	1	15	16	.	2	1	2	2	1	2	2	2	2	2
3	1	3	2	2	1	3	1	2	0.5	2	2	2	2	2	2	1	1	16	.	2	1	1	2	1	2	2	2	2	2
3	1	2	2	2	1	2	1	2	1	1	1	1	2	1	2	1	1	16	.	2	1	1	2	1	2	2	2	2	2
3	2	2	1	1	1	2	1	2	1	2	2	1	2	2	2	1	1	27	.	2	1	1	2	1	2	2	2	2	2
3	2	1	1	1	1	1	1	2	1	2	2	2	2	1	2	1	1	16	.	2	1	1	2	1	2	2	2	2	2
3	2	1	1	1	1	1	1	1	1.5	2	2	2	2	2	2	1	5	27	.	2	1	1	2	1	1	2	1	2	2
3	2	1	1	1	1	2	1	2	2.5	1	1	1	2	2	2	1	1	16	Limiting screen time before bed	2	1	1	2	1	1	2	1	2	2
3	2	1	1	1	2	1	1	2	0.5	2	2	2	2	2	2	1	1	16	.	2	2	2	2	1	2	2	2	2	2
3	2	1	1	1	2	1	1	2	1	1	2	1	2	2	2	1	1	16	.	2	1	1	2	1	2	2	2	2	2
3	2	2	1	1	2	3	1	2	1	2	2	2	2	2	2	1	16	15	.	2	2	2	2	2	2	2	2	2	2
3	2	1	1	1	1	2	1	1	0.25	2	2	2	2	2	2	1	14	27	.	2	1	1	2	1	2	2	2	2	2
3	2	1	1	1	2	1	1	1	0.25	2	2	2	2	2	2	1	1	27	.	2	1	1	2	1	2	2	2	2	2
3	2	1	1	1	2	2	1	2	0.5	2	2	2	2	2	2	1	1	16	.	2	1	1	2	1	2	2	2	2	2
1	1	1	2	2	1	1	1	1	1.5	1	2	2	2	2	2	1, 2	1	15	Limiting screen time before bed, Reducing caffeine intake, especially in the evening	2	1	2	2	1	2	2	2	2	2
1	1	3	2	2	1	2	1	2	1	2	1	2	2	2	2	1	1	15	.	2	1	2	2	1	2	2	2	2	2
1	1	1	2	2	1	1	1	2	2	1	2	2	2	2	2	1	1	26	.	2	1	2	1	1	2	2	2	2	2
1	1	2	2	2	1	1	1	2	2	1	2	2	2	1	2	1	1	5	.	2	1	2	2	1	2	2	2	2	2
1	1	3	2	2	1	2	1	2	3	1	2	1	2	2	2	1	1	26	.	2	2	2	2	1	2	1	2	2	2
1	1	1	2	2	2	1	1	1	2.5	1	2	2	2	2	2	1	1	15	.	2	1	2	2	1	2	2	2	2	2
3	1	1	2	2	1	3	1	2	1	2	2	2	2	2	2	1	1	27, 9	.	2	2	1	2	1	2	2	2	2	2
3	1	1	2	2	2	2	1	2	0.5	2	2	2	2	2	2	1	14	16	.	2	1	1	2	1	2	2	2	2	2

## Sheet: Sheet1
1	Brand name, Generic name, Dosage, Dosage form (e.g., tablet, capsule, syrup), Administration times (when and how often to take it)
2	Generic name, Dosage, Dosage form (e.g., tablet, capsule, syrup), Administration times (when and how often to take it), Maximum recommended duration of use
3	Brand name, Dosage form (e.g., tablet, capsule, syrup), Administration times (when and how often to take it), Time needed for the medication to take effect
4	Generic name, Dosage form (e.g., tablet, capsule, syrup), Administration times (when and how often to take it), Side effects and warnings
5	Generic name, Dosage, Dosage form (e.g., tablet, capsule, syrup), Administration times (when and how often to take it)
6	Generic name, Dosage, Administration times (when and how often to take it), Time needed for the medication to take effect
7	Brand name, Dosage, Dosage form (e.g., tablet, capsule, syrup), Administration times (when and how often to take it)
8	Generic name, Dosage form (e.g., tablet, capsule, syrup), Administration times (when and how often to take it)
9	Dosage form (e.g., tablet, capsule, syrup), Administration times (when and how often to take it)
10	Brand name, Dosage, Administration times (when and how often to take it), Side effects and warnings
11	Brand name, Administration times (when and how often to take it), Time needed for the medication to take effect
12	Generic name, Dosage, Administration times (when and how often to take it)
13	Brand name, Dosage, Administration times (when and how often to take it)
14	Brand name, Generic name, Dosage form (e.g., tablet, capsule, syrup)
15	Generic name, Administration times (when and how often to take it)
16	Brand name, Administration times (when and how often to take it)
17	Generic name, Dosage form (e.g., tablet, capsule, syrup)
18	Brand name, Dosage form (e.g., tablet, capsule, syrup)
19	Generic name, Time needed for the medication to take effect
20	Dosage, Administration times (when and how often to take it)
21	Generic name, Dosage, Dosage form (e.g., tablet, capsule, syrup)
22	Administration times (when and how often to take it)
23	Brand name, Side effects and warnings
24	Brand name, Generic name
25	Brand name, Dosage
26	Generic name
27	Brand name
28	Generic name, Dosage
29	Dosage
30	Dosage, Dosage form (e.g., tablet, capsule, syrup), Administration times (when and how often to take it)
31	Dosage form (e.g., tablet, capsule, syrup)
32	Maximum recommended duration of use
